# Supplementary material for: Insights into the Structure of the Highly Glycosylated Ffase from Rhodotorula dairenensis Enhance Its Biotechnological Potential
Source: Int J Mol Sci. 2022 Nov 29;23(23):14981. doi: 10.3390/ijms232314981 (PMC9741242; doi:10.3390/ijms232314981)
Supplement: Supplementary file 1 [file ijms-23-14981-s001.zip]

Archive with 1 entries (1 files):
- ijms-2023786-supplementary.pdf
